# Supplementary material for: Telomere-to-telomere carrot (Daucus carota) genome assembly reveals carotenoid characteristics
Source: Hortic Res. 2023 May 10;10(7):uhad103. doi: 10.1093/hr/uhad103 (PMC10541555; doi:10.1093/hr/uhad103)
Supplement: Web_Material_uhad103 [file web_material_uhad103.zip]

Archive with 2 entries (2 files):
- Supplementary figures R1.pdf
- Supplementary tables R1.pdf
